# Supplementary material for: Inflammatory diet, gut microbiota and sensorineural hearing loss: a cross-sectional and Mendelian randomization study
Source: Front Nutr. 2024 Aug 16;11:1458484. doi: 10.3389/fnut.2024.1458484 (PMC11363541; doi:10.3389/fnut.2024.1458484)
Supplement: Supplementary file 1 [file Table_1.XLSX]

## Sheet: Table S1
	Table S1 Dietary composition parameters involved in DII, inflammatory effect scores, and intake values from the global composite data set.
	Dietary composition parameter	Raw inflammatory effect score	Overal linflammatory effect score	Global daily mean intake (units/d)	Standard deviation of the global daily intake
	Alcohol (g)	-0.278	-0.278	13.98	3.72
	Vitamin B12 (μg)	0.205	0.106	5.15	2.7
	Vitamin B6 (mg)	-0.379	-0.365	1.47	0.74
	β-Carotene (μg)	-0.584	-0.584	3718	1720
	Caffeine (g)	-0.124	-0.11	8.05	6.67
	Carbohydrate (g)	0.109	0.097	272.2	40
	Cholesterol (mg)	0.347	0.11	279.4	51.2
	Energy (kcal)	0.18	0.18	2056	338
	Total fat (g)	0.298	0.298	71.4	19.4
	Fiber (g)	-0.663	-0.663	18.8	4.9
	Folic acid (μg)	-0.207	-0.19	273	70.7
	Iron (mg)	0.032	0.032	13.35	3.71
	Magnesium (mg)	-0.484	-0.484	310.1	139.4
	MUFAb (g)	-0.019	-0.009	27	6.1
	Niacin (mg)	-1	-0.246	25.9	11.77
	Protein (g)	0.049	0.021	79.4	13.9
	PUFAc (g)	-0.337	-0.337	13.88	3.76
	Vitamin B2 (mg)	-0.727	-0.068	1.7	0.79
	Saturated fat (g)	0.429	0.373	28.6	8
	Selenium (μg)	-0.191	-0.191	67	25.1
	Vitamin B1 (mg)	-0.354	-0.098	1.7	0.66
	Vitamin A (REa)	-0.401	-0.401	983.9	518.6
	Vitamin C (mg)	-0.424	-0.424	118.2	43.46
	Vitamin D (μg)	-0.446	-0.446	6.26	2.21
	Vitamin E (mg)	-0.419	-0.419	8.73	1.49
	Zinc (mg)	-0.313	-0.313	9.84	2.19
	aRetinol equivalents.
	bMonounsaturated fatty acids.
	cPolyunsaturated fatty acids.

## Sheet: Table S2
Table S2. 4 index SNPs represented genetically predicted non-oily fish
beta.exposure	se.exposure	pval.exposure	SNP	effect_allele.exposure	other_allele.exposure
0.0101656	0.0017016	2.31304e-09	rs35287743	G	T
0.00686075	0.00108293	2.3679e-10	rs418464	T	C
-0.00652519	0.00109929	2.92377e-09	rs56094641	A	G
-0.00694628	0.00111007	3.91159e-10	rs7015336	G	A

## Sheet: Table S3
Table S3. 41 index SNPs represented genetically predicted oily fish
SNP	effect_allele.exposure	other_allele.exposure	eaf.exposure	beta.exposure	se.exposure	pval.exposure
rs10267710	G	T	NA	0.00891283	0.00152131	4.66632e-09
rs10769847	T	C	NA	0.00831866	0.00147808	1.82293e-08
rs10828258	A	G	NA	0.0136633	0.00156596	2.65732e-18
rs11135349	A	C	NA	-0.00896907	0.00145779	7.62654e-10
rs11666792	G	A	NA	0.0109779	0.00146378	6.39677e-14
rs11767283	A	G	NA	-0.0123486	0.00176371	2.53252e-12
rs11859365	A	C	NA	-0.0161438	0.00167026	4.22794e-22
rs11993089	G	T	NA	-0.00986814	0.00148263	2.81697e-11
rs12190086	T	C	NA	-0.0106896	0.00190516	2.01315e-08
rs12456049	A	G	NA	0.00918145	0.00146582	3.7596e-10
rs1421085	T	C	NA	-0.0127651	0.00148336	7.59645e-18
rs144696853	A	G	NA	0.0121834	0.00214805	1.4127e-08
rs16959955	T	C	NA	-0.0110427	0.00175128	2.87261e-10
rs17050031	C	T	NA	0.00883648	0.00146083	1.45798e-09
rs1876245	T	C	NA	-0.00946663	0.00146866	1.15022e-10
rs1910038	C	A	NA	0.0084021	0.00147097	1.11692e-08
rs1941951	T	C	NA	0.0105725	0.00178487	3.15351e-09
rs1951286	T	G	NA	0.0114399	0.00152039	5.29956e-14
rs2315507	G	A	NA	-0.00907861	0.00153136	3.05785e-09
rs2413045	A	G	NA	0.0126128	0.00181851	4.03963e-12
rs2431529	A	G	NA	-0.00857369	0.00151026	1.37107e-08
rs2572973	G	T	NA	0.0145809	0.00249445	5.05545e-09
rs2806723	A	G	NA	0.0114025	0.0020129	1.47271e-08
rs35287743	G	T	NA	0.0176117	0.00229615	1.71862e-14
rs35522344	C	T	NA	0.0083112	0.0014994	2.97304e-08
rs45501495	C	T	NA	-0.0101815	0.00171421	2.85944e-09
rs4692105	T	C	NA	0.00835873	0.0014959	2.30017e-08
rs4885853	G	T	NA	0.0165641	0.00164105	5.89673e-24
rs552234	G	A	NA	0.00928024	0.00145621	1.85521e-10
rs567040	C	T	NA	0.0094172	0.00158814	3.03481e-09
rs58564520	T	C	NA	0.00827892	0.00151236	4.3956e-08
rs61978713	A	G	NA	0.00879247	0.0016079	4.54388e-08
rs66488313	G	T	NA	0.0201851	0.00232885	4.42057e-18
rs6807666	A	C	NA	0.00934968	0.00152079	7.85106e-10
rs6808550	A	G	NA	-0.00967127	0.00147381	5.30597e-11
rs790564	A	C	NA	-0.0110247	0.0016347	1.53901e-11
rs79172804	G	A	NA	0.0122996	0.00188134	6.24802e-11
rs7924937	C	T	NA	-0.00883647	0.00152616	7.03854e-09
rs7970853	G	A	NA	0.00935241	0.00169676	3.54935e-08
rs837309	C	T	NA	0.00896999	0.00145339	6.75293e-10
rs9823383	T	C	NA	-0.00956816	0.00150015	1.79257e-10

## Sheet: Table S4
Table S4. 12 index SNPs represented genetically predicted Verrucomicrobia
SNP	effect_allele.exposure	other_allele.exposure	eaf.exposure	beta.exposure	se.exposure	pval.exposure
rs11252894	A	C	NA	0.0784055	0.240902	1.45751e-06
rs117107102	A	G	NA	0.204283	0.0466031	1.77208e-06
rs11729256	T	C	NA	0.0696984	0.16974	2.10688e-06
rs12512971	A	C	NA	0.171057	0.0783287	1.72864e-05
rs12908520	G	A	NA	0.0594916	0.4275	3.49357e-06
rs2602429	T	C	NA	-0.0764148	0.739405	6.40475e-07
rs3995795	C	T	NA	0.0610914	0.401428	1.04325e-05
rs45598138	C	A	NA	-0.143901	0.0252777	2.45417e-06
rs61779207	G	A	NA	-0.0755253	0.223059	4.33946e-06
rs74542928	T	C	NA	0.115994	0.0477375	5.32068e-07
rs76430504	T	C	NA	-0.11753	0.0493388	3.90042e-06
rs9349825	A	G	NA	-0.0660243	0.189368	4.47846e-06

## Sheet: Table S5
Table S5. 13 index SNPs represented genetically predicted RikenellaceaeRC9gutgroup
SNP	effect_allele.exposure	other_allele.exposure	eaf.exposure	beta.exposure	se.exposure	pval.exposure
rs12501673	A	G	NA	0.116395	0.0262253	9.06814e-06
rs17032291	T	C	NA	-0.169579	0.0368251	4.12526e-06
rs17582787	A	G	NA	-0.157739	0.0339924	3.47693e-06
rs2074881	T	C	NA	-0.142236	0.032391	1.12715e-05
rs2900503	T	G	NA	0.172329	0.0326671	1.32533e-07
rs2998141	C	T	NA	0.136346	0.0293073	3.28239e-06
rs4270579	A	G	NA	0.118021	0.0271041	1.33453e-05
rs4717843	G	T	NA	-0.119376	0.0260548	4.61155e-06
rs7113155	C	G	NA	-0.114423	0.0247798	3.88255e-06
rs7193937	C	G	NA	-0.124153	0.027741	7.62541e-06
rs7712231	A	G	NA	0.156284	0.0350462	8.22024e-06
rs80309088	G	A	NA	0.17405	0.0383423	5.64226e-06
rs9887954	G	A	NA	-0.114849	0.0249013	3.98457e-06

## Sheet: Table S6
Table S6. 8 index SNPs represented genetically predicted Flavonifractor
SNP	effect_allele.exposure	other_allele.exposure	eaf.exposure	beta.exposure	se.exposure	pval.exposure
rs114873521	C	T	NA	-0.130067	0.0294087	9.74623e-06
rs11642826	G	C	NA	0.14686	0.0325191	6.298e-06
rs11811696	T	C	NA	-0.116063	0.0241012	1.46724e-06
rs12030302	G	A	NA	0.0692276	0.0137467	4.755e-07
rs12038887	C	G	NA	0.0942719	0.0211646	8.4197e-06
rs34066017	A	G	NA	0.0764294	0.0159789	1.7258e-06
rs6761463	C	G	NA	0.083392	0.0184596	6.25638e-06
rs806808	C	T	NA	-0.0667272	0.0136557	1.02706e-06

## Sheet: Table S7
Table S7. 15 index SNPs represented genetically predicted Bifidobacterium
SNP	effect_allele.exposure	other_allele.exposure	eaf.exposure	beta.exposure	se.exposure	pval.exposure
rs10841473	G	C	NA	-0.0624207	0.0129438	1.41828e-06
rs12022129	A	G	NA	-0.0619356	0.0138937	8.28027e-06
rs182549	T	C	NA	-0.119703	0.0127294	5.26663e-21
rs2491158	A	G	NA	-0.0712624	0.015983	8.24825e-06
rs2686790	C	T	NA	-0.070741	0.0157926	7.48606e-06
rs4567981	T	A	NA	0.0562084	0.0117923	1.87426e-06
rs540489	G	T	NA	0.0637641	0.0138746	4.31206e-06
rs55888705	A	G	NA	0.0546319	0.0121139	6.48679e-06
rs56108664	T	C	NA	0.0729971	0.0157926	3.79623e-06
rs5746486	T	C	NA	-0.0536216	0.0120801	9.04393e-06
rs62181700	G	A	NA	-0.0624643	0.0131205	1.92818e-06
rs7322849	T	C	NA	0.112428	0.0201813	2.53379e-08
rs75344046	C	T	NA	0.232354	0.0505979	4.38657e-06
rs76671854	C	G	NA	-0.0846055	0.0184003	4.26478e-06
rs857444	C	T	NA	0.0558234	0.0121219	4.12143e-06

## Sheet: Table S8
Table S7. 17 index SNPs represented genetically predicted Streptococcaceae
SNP	effect_allele.exposure	other_allele.exposure	eaf.exposure	beta.exposure	se.exposure	pval.exposure
rs10028567	C	T	NA	-0.0934027	0.0190343	9.24521e-07
rs11110281	T	C	NA	-0.130554	0.0225943	7.55102e-09
rs16950051	A	G	NA	0.107008	0.0236973	6.31372e-06
rs2370083	G	T	NA	-0.0842751	0.0184509	4.9352e-06
rs2952251	G	A	NA	0.0639298	0.0126525	4.35491e-07
rs35344081	G	A	NA	0.0609349	0.0129703	2.62693e-06
rs395407	C	G	NA	0.0826855	0.0172536	1.64831e-06
rs4968759	A	G	NA	-0.0544035	0.0111271	1.01212e-06
rs57646748	G	A	NA	-0.088021	0.019876	9.4884e-06
rs6563952	C	G	NA	-0.0801931	0.0178576	7.09898e-06
rs6806351	T	C	NA	-0.0619209	0.0135744	5.0766e-06
rs72739637	A	G	NA	0.0927983	0.0192021	1.34682e-06
rs76717940	T	A	NA	0.150606	0.0334079	6.54164e-06
rs77968078	G	A	NA	-0.0993013	0.0224788	9.98206e-06
rs7916711	A	G	NA	0.0959639	0.021545	8.42422e-06
rs957755	T	G	NA	-0.0642449	0.0142702	6.73104e-06
rs9903102	C	A	NA	-0.0693015	0.0154096	6.88261e-06

## Sheet: Table S9
Table S7. 12 index SNPs represented genetically predicted Porphyromonadaceae
SNP	effect_allele.exposure	other_allele.exposure	eaf.exposure	beta.exposure	se.exposure	pval.exposure
rs10119172	C	G	NA	-0.0737324	0.014259	2.32918e-07
rs10858364	G	T	NA	0.055316	0.012085	4.71136e-06
rs17065783	A	G	NA	-0.059133	0.0122235	1.31388e-06
rs1980561	A	G	NA	-0.0485289	0.0109284	8.96953e-06
rs35233670	T	C	NA	-0.0473576	0.010602	7.93723e-06
rs35961441	A	C	NA	0.0915257	0.0207306	1.01005e-05
rs6953849	A	G	NA	0.0718149	0.0150724	1.89178e-06
rs864093	A	C	NA	-0.0527939	0.0117499	7.01863e-06
rs9580476	C	T	NA	-0.110349	0.0243846	6.02946e-06

## Sheet: Table S10
Table S10 Dietary Preferences GWAS Inform
accessionId	publicationDate	journal	reportedTrait	efoTraits	discoverySampleAncestry	replicationSampleAncestry	summaryStatistics	genotypingTechnologies	initialSampleDescription	replicateSampleDescription
GCST90096892	2022-06-02	PLoS Genet	Alcohol consumption	alcohol consumption measurement	141145 European	32779 NR	http://ftp.ebi.ac.uk/pub/databases/gwas/summary_statistics/GCST90096001-GCST90097000/GCST90096892	Genome-wide genotyping array	141,145 European ancestry individuals	32,779 individuals
GCST90096893	2022-06-02	PLoS Genet	Overall healthy diet	diet measurement	258758 European	32779 NR	http://ftp.ebi.ac.uk/pub/databases/gwas/summary_statistics/GCST90096001-GCST90097000/GCST90096893	Genome-wide genotyping array	258,758 European ancestry individuals	up to 32,779 individuals
GCST90096894	2022-06-02	PLoS Genet	Coffee consumption	coffee consumption measurement	105037 European	32779 NR	http://ftp.ebi.ac.uk/pub/databases/gwas/summary_statistics/GCST90096001-GCST90097000/GCST90096894	Genome-wide genotyping array	105,037 European ancestry individuals	up to 32,779 individuals
GCST90096895	2022-06-02	PLoS Genet	Fish consumption	fish consumption measurement	308008 European	32779 NR	http://ftp.ebi.ac.uk/pub/databases/gwas/summary_statistics/GCST90096001-GCST90097000/GCST90096895	Genome-wide genotyping array	308,008 European ancestry individuals	up to 32,779 individuals
GCST90096896	2022-06-02	PLoS Genet	Fruit consumption	diet measurement	421155 European	32779 NR	http://ftp.ebi.ac.uk/pub/databases/gwas/summary_statistics/GCST90096001-GCST90097000/GCST90096896	Genome-wide genotyping array	421,155 European ancestry individuals	up to 32,779 individuals
GCST90096897	2022-06-02	PLoS Genet	Healthy food consumption	diet measurement	386047 European	32779 NR	http://ftp.ebi.ac.uk/pub/databases/gwas/summary_statistics/GCST90096001-GCST90097000/GCST90096897	Genome-wide genotyping array	386,047 European ancestry individuals	up to 32,779 individuals
GCST90096898	2022-06-02	PLoS Genet	Meat consumption	diet measurement	266042 European	32779 NR	http://ftp.ebi.ac.uk/pub/databases/gwas/summary_statistics/GCST90096001-GCST90097000/GCST90096898	Genome-wide genotyping array	266,042 European ancestry individuals	up to 32,779 individuals
GCST90096899	2022-06-02	PLoS Genet	Psychoactive drinks consumption	beverage consumption measurement	127604 European	32779 NR	http://ftp.ebi.ac.uk/pub/databases/gwas/summary_statistics/GCST90096001-GCST90097000/GCST90096899	Genome-wide genotyping array	127,604 European ancestry individuals	up to 32,779 individuals
GCST90096900	2022-06-02	PLoS Genet	Vegetables consumption	diet measurement	428979 European	32779 NR	http://ftp.ebi.ac.uk/pub/databases/gwas/summary_statistics/GCST90096001-GCST90097000/GCST90096900	Genome-wide genotyping array	428,979 European ancestry individuals	up to 32,779 individuals
GCST90096901	2022-06-02	PLoS Genet	Beef consumption	diet measurement	241092 European	22697 NR	http://ftp.ebi.ac.uk/pub/databases/gwas/summary_statistics/GCST90096001-GCST90097000/GCST90096901	Genome-wide genotyping array	241,092 European ancestry individuals	22,697 individuals
GCST90096902	2022-06-02	PLoS Genet	Beer or cider consumption	alcohol consumption measurement	168237 European	24462 NR	http://ftp.ebi.ac.uk/pub/databases/gwas/summary_statistics/GCST90096001-GCST90097000/GCST90096902	Genome-wide genotyping array	168,237 European ancestry individuals	24,462 individuals
GCST90096903	2022-06-02	PLoS Genet	Spread on bread consumption	diet measurement	445506 European	32779 NR	http://ftp.ebi.ac.uk/pub/databases/gwas/summary_statistics/GCST90096001-GCST90097000/GCST90096903	Genome-wide genotyping array	445,506 European ancestry individuals	up to 32,779 individuals
GCST90096904	2022-06-02	PLoS Genet	Bread consumption	diet measurement	438853 European	24685 NR	http://ftp.ebi.ac.uk/pub/databases/gwas/summary_statistics/GCST90096001-GCST90097000/GCST90096904	Genome-wide genotyping array	438,853 European ancestry individuals	24,685 individuals
GCST90096905	2022-06-02	PLoS Genet	Champagne or white wine consumption	alcohol consumption measurement	175549 European	16480 NR	http://ftp.ebi.ac.uk/pub/databases/gwas/summary_statistics/GCST90096001-GCST90097000/GCST90096905	Genome-wide genotyping array	175,549 European ancestry individuals	16,480 individuals
GCST90096906	2022-06-02	PLoS Genet	Cheese consumption	diet measurement	365842 European	17196 NR	http://ftp.ebi.ac.uk/pub/databases/gwas/summary_statistics/GCST90096001-GCST90097000/GCST90096906	Genome-wide genotyping array	365,842 European ancestry individuals	17,196 individuals
GCST90096907	2022-06-02	PLoS Genet	Cooked vegetables consumption	diet measurement	435417 European	33286 NR	http://ftp.ebi.ac.uk/pub/databases/gwas/summary_statistics/GCST90096001-GCST90097000/GCST90096907	Genome-wide genotyping array	435,417 European ancestry individuals	33,286 individuals
GCST90096908	2022-06-02	PLoS Genet	Decaffeinated coffee consumption	coffee consumption measurement	62072 European	6970 NR	http://ftp.ebi.ac.uk/pub/databases/gwas/summary_statistics/GCST90096001-GCST90097000/GCST90096908	Genome-wide genotyping array	62,072 European ancestry individuals	6,970 individuals
GCST90096909	2022-06-02	PLoS Genet	Dried fruit consumption	diet measurement	409125 European	27137 NR	http://ftp.ebi.ac.uk/pub/databases/gwas/summary_statistics/GCST90096001-GCST90097000/GCST90096909	Genome-wide genotyping array	409,125 European ancestry individuals	27,137 individuals
GCST90096910	2022-06-02	PLoS Genet	Drink temperature	beverage consumption measurement	444097 European	32779 NR	http://ftp.ebi.ac.uk/pub/databases/gwas/summary_statistics/GCST90096001-GCST90097000/GCST90096910	Genome-wide genotyping array	444,097 European ancestry individuals	up to 32,779 individuals
GCST90096911	2022-06-02	PLoS Genet	Fortified wine consumption	alcohol consumption measurement	31836 European	32779 NR	http://ftp.ebi.ac.uk/pub/databases/gwas/summary_statistics/GCST90096001-GCST90097000/GCST90096911	Genome-wide genotyping array	31,836 European ancestry individuals	up to 32,779 individuals
GCST90096912	2022-06-02	PLoS Genet	Fresh fruit consumption	diet measurement	433186 European	35003 NR	http://ftp.ebi.ac.uk/pub/databases/gwas/summary_statistics/GCST90096001-GCST90097000/GCST90096912	Genome-wide genotyping array	433,186 European ancestry individuals	35,003 individuals
GCST90096913	2022-06-02	PLoS Genet	Ground coffee consumption	coffee consumption measurement	72276 European	20537 NR	http://ftp.ebi.ac.uk/pub/databases/gwas/summary_statistics/GCST90096001-GCST90097000/GCST90096913	Genome-wide genotyping array	72,276 European ancestry individuals	20,537 individuals
GCST90096914	2022-06-02	PLoS Genet	Instant coffee consumption	coffee consumption measurement	180764 European	20537 NR	http://ftp.ebi.ac.uk/pub/databases/gwas/summary_statistics/GCST90096001-GCST90097000/GCST90096914	Genome-wide genotyping array	180,764 European ancestry individuals	20,537 individuals
GCST90096915	2022-06-02	PLoS Genet	Lamb consumption	diet measurement	189984 European	26747 NR	http://ftp.ebi.ac.uk/pub/databases/gwas/summary_statistics/GCST90096001-GCST90097000/GCST90096915	Genome-wide genotyping array	189,984 European ancestry individuals	26,747 individuals
GCST90096916	2022-06-02	PLoS Genet	Percentage fat in milk consumption	beverage consumption measurement	411503 European	28740 NR	http://ftp.ebi.ac.uk/pub/databases/gwas/summary_statistics/GCST90096001-GCST90097000/GCST90096916	Genome-wide genotyping array	411,503 European ancestry individuals	28,740 individuals
GCST90096917	2022-06-02	PLoS Genet	Non-oily fish consumption	fish consumption measurement	318136 European	35562 NR	http://ftp.ebi.ac.uk/pub/databases/gwas/summary_statistics/GCST90096001-GCST90097000/GCST90096917	Genome-wide genotyping array	318,136 European ancestry individuals	35,562 individuals
GCST90096918	2022-06-02	PLoS Genet	Oily fish consumption	fish consumption measurement	297881 European	39094 NR	http://ftp.ebi.ac.uk/pub/databases/gwas/summary_statistics/GCST90096001-GCST90097000/GCST90096918	Genome-wide genotyping array	297,881 European ancestry individuals	39,094 individuals
GCST90096919	2022-06-02	PLoS Genet	Pork consumption	diet measurement	187202 European	31242 NR	http://ftp.ebi.ac.uk/pub/databases/gwas/summary_statistics/GCST90096001-GCST90097000/GCST90096919	Genome-wide genotyping array	187,202 European ancestry individuals	31,242 individuals
GCST90096920	2022-06-02	PLoS Genet	Poultry consumption	diet measurement	399716 European	24085 NR	http://ftp.ebi.ac.uk/pub/databases/gwas/summary_statistics/GCST90096001-GCST90097000/GCST90096920	Genome-wide genotyping array	399,716 European ancestry individuals	24,085 individuals
GCST90096921	2022-06-02	PLoS Genet	Processed meat consumption	diet measurement	312220 European	31853 NR	http://ftp.ebi.ac.uk/pub/databases/gwas/summary_statistics/GCST90096001-GCST90097000/GCST90096921	Genome-wide genotyping array	312,220 European ancestry individuals	31,853 individuals
GCST90096922	2022-06-02	PLoS Genet	Red wine consumption	alcohol consumption measurement	211628 European	16480 NR	http://ftp.ebi.ac.uk/pub/databases/gwas/summary_statistics/GCST90096001-GCST90097000/GCST90096922	Genome-wide genotyping array	211,628 European ancestry individuals	16,480 individuals
GCST90096923	2022-06-02	PLoS Genet	Salad consumption	diet measurement	422542 European	31310 NR	http://ftp.ebi.ac.uk/pub/databases/gwas/summary_statistics/GCST90096001-GCST90097000/GCST90096923	Genome-wide genotyping array	422,542 European ancestry individuals	31,310 individuals
GCST90096924	2022-06-02	PLoS Genet	Added salt consumption	diet measurement	323995 European	29397 NR	http://ftp.ebi.ac.uk/pub/databases/gwas/summary_statistics/GCST90096001-GCST90097000/GCST90096924	Genome-wide genotyping array	323,995 European ancestry individuals	29,397 individuals
GCST90096925	2022-06-02	PLoS Genet	Spirits consumption	alcohol consumption measurement	118477 European	23009 NR	http://ftp.ebi.ac.uk/pub/databases/gwas/summary_statistics/GCST90096001-GCST90097000/GCST90096925	Genome-wide genotyping array	118,477 European ancestry individuals	23,009 individuals
GCST90096926	2022-06-02	PLoS Genet	Tea consumption	tea consumption measurement	434171 European	27659 NR	http://ftp.ebi.ac.uk/pub/databases/gwas/summary_statistics/GCST90096001-GCST90097000/GCST90096926	Genome-wide genotyping array	434,171 European ancestry individuals	27,659 individuals
GCST90096927	2022-06-02	PLoS Genet	Vegetarianism	diet measurement	442589 European	32779 NR	http://ftp.ebi.ac.uk/pub/databases/gwas/summary_statistics/GCST90096001-GCST90097000/GCST90096927	Genome-wide genotyping array	442,589 European ancestry individuals	up to 32,779 individuals
GCST90096928	2022-06-02	PLoS Genet	Water consumption corrected for coffee	beverage consumption measurement	400642 European	32779 NR	http://ftp.ebi.ac.uk/pub/databases/gwas/summary_statistics/GCST90096001-GCST90097000/GCST90096928	Genome-wide genotyping array	400,642 European ancestry individuals	up to 32,779 individuals
GCST90096929	2022-06-02	PLoS Genet	Water consumption	beverage consumption measurement	445799 European	32779 NR	http://ftp.ebi.ac.uk/pub/databases/gwas/summary_statistics/GCST90096001-GCST90097000/GCST90096929	Genome-wide genotyping array	445,799 European ancestry individuals	up to 32,779 individuals
